# Supplementary material for: Dextran-Based Injectable Hydrogel Composites for Bone Regeneration
Source: Polymers (Basel). 2023 Nov 23;15(23):4501. doi: 10.3390/polym15234501 (PMC10707775; doi:10.3390/polym15234501)
Supplement: Supplementary file 1 [file polymers-15-04501-s001.zip]

Archive with 1 entries (1 files):
- polymers-2648938-supplementary.pdf
